# Supplementary material for: Single-cell RNA sequencing shows the immunosuppressive landscape and tumor heterogeneity of HBV-associated hepatocellular carcinoma
Source: Nat Commun. 2021 Jun 17;12:3684. doi: 10.1038/s41467-021-24010-1 (PMC8211687; doi:10.1038/s41467-021-24010-1)
Supplement: Supplementary file 4 — Source Data [file 41467_2021_24010_MOESM4_ESM.xlsx]

## Sheet: Fig1e
scRNA-seq cohort			In-house HCC cohort			TCGA LIHC cohort
M2 macrophage proportion	CD8 T proportion		M2 macrophage proportion	CD8 T proportion		M2 macrophage proportion	CD8 T proportion
0.033061	0.071563		0	0.038921		0.13279	0.27033
0.02549	0.092157		0.128872	0.060731		0.20043	0
0.031292	0.085378		0.328947	0.075181		0.08558	0.28536
0.021172	0.055145		0.215521	0.071109		0.23053	0.14685
0.112559	0.004739		0.247842	0		0.36252	0
0.103563	0.005011		0	0.122582		0.1408	0.00863
0.072141	0.076362		0.271342	0.043177		0.1859	0.1069
			0.158782	0.061687		0.21367	0.16132
			0.234441	0		0.44483	0.03653
			0.318364	0.058759		0.05167	0.36074
			0.439483	0		0.20763	0.14419
			0.285877	0.032053		0.23839	0.0671
			0	0		0.14859	0.11406
			0.230623	0.123207		0.24593	0.0464
			0.310277	0.047411		0.17552	0.05031
			0.311158	0		0.319	0.06528
			0.166906	0.391426		0.21838	0.07703
			0.309957	0.103189		0.16358	0.01701
			0.13845	0.007645		0.21163	0
			0.179987	0		0.17569	0
			0.187883	0		0.18376	0.14629
			0.207397	0.133349		0.12207	0.17692
			0.143386	0.028701		0.2255	0
			0.160476	0.163386		0.28101	0.03285
			0.028265	0.048873		0.14193	0.05131
			0.276664	0.09097		0.19275	0.15883
			0.114694	0.324552		0.3763	0.15198
			0.121748	0.210037		0.33646	0.03302
			0.054242	0.033274		0.27083	0.09144
			0.528209	0		0.22214	0
			0.163701	0.057681		0.21084	0.09119
			0.194841	0.106104		0.44219	0.06584
			0.250442	0.015006		0.07342	0
			0.078111	0.383086		0.52246	0.07102
			0.276687	0.038531		0.31864	0.08818
			0.181098	0		0.49328	0.04298
			0.425004	0.027408		0.08302	0
			0.304262	0.069623		0.29124	0.1802
			0.251957	0.033908		0.1945	0.08376
			0.422444	0		0.31171	0
			0.306333	0.039857		0.1117	0
						0.16714	0.04108
						0.03616	0.36433
						0.30146	0.08788
						0.3081	0.00386
						0.13217	0.0605
						0.20068	0.02376
						0.28487	0.05433
						0.05526	0
						0.16941	0.14846
						0.09816	0
						0.25294	0.07114
						0.34143	0
						0.22346	0.04494
						0.18034	0
						0.19649	0.26985
						0.11129	0.03657
						0.05803	0.16493
						0.2692	0.14846
						0.15888	0.05536
						0.21252	0.10941
						0.11055	0
						0.2342	0.11704
						0.35142	0
						0.32189	0.03063
						0.34885	0.37704
						0.18663	0.04808
						0.31231	0.1176
						0.29143	0.0149
						0.21327	0.06393
						0.33777	0.10993
						0.29046	0.06871
						0.0484	0.13179
						0.04484	0
						0.05149	0
						0.2349	0.09639
						0.09658	0
						0.34485	0.21276
						0.25432	0.02655
						0.17365	0
						0.16379	0.07346
						0	0.14811
						0.32794	0.03866
						0.04742	0.08734
						0.33945	0.06902
						0.16426	0.11166
						0.5051	0.02784
						0.0811	0.12846
						0.25314	0.14389
						0.0458	0.04981
						0.23214	0
						0.35468	0.08368
						0.08816	0
						0.12021	0
						0.31442	0.03021
						0.43315	0
						0.3692	0.03397
						0.31679	0.04692
						0.09637	0.07177
						0.0283	0.13245
						0.08544	0.13927
						0.39709	0.05464
						0.11981	0
						0.13325	0.08242
						0.14254	0.05697
						0.22758	0.05378
						0.30427	0.02892
						0.05744	0.10149
						0.0976	0
						0.18475	0
						0.23932	0.20988
						0.04341	0
						0.33719	0
						0.4398	0.06263
						0.18059	0.16062
						0.46688	0.08013
						0.1454	0
						0.03841	0
						0.31542	0
						0.20739	0.22307
						0.26073	0.07294
						0	0.38289
						0.03804	0.01306
						0.16165	0.11252
						0.37044	0.00809
						0.35142	0.10547
						0.19004	0.2344
						0.25181	0
						0.08448	0
						0.1675	0
						0	0.0242
						0.16039	0.00184
						0.39495	0.01712
						0.16298	0
						0.43294	0.05429
						0.16646	0
						0.07698	0
						0.41282	0.0576
						0.31755	0.01945
						0.28912	0.22605
						0.14505	0.12429
						0.34861	0
						0.26419	0.12744
						0.3193	0.05703
						0.3714	0.12933
						0.0184	0.04799
						0.16885	0.00463
						0.15399	0.25703
						0.5262	0.09089
						0.00523	0
						0.46758	0.00954
						0.28388	0.07525
						0.23698	0.0016
						0.17878	0.25712
						0.23245	0.37612
						0.46354	0
						0.00802	0.10492
						0.31471	0.08833
						0.3126	0.05978
						0.458	0
						0.33642	0.23568
						0.06765	0.06469
						0.23911	0.04446
						0.17219	0.08612
						0.25423	0.09452
						0.27911	0.14256
						0	0
						0.11509	0.05768
						0.28565	0
						0.06123	0.28637
						0.07385	0
						0.30881	0.0125
						0.34556	0.07985
						0.38518	0.11332
						0.27449	0.09836
						0.38558	0.08053
						0.15628	0.03922
						0.05626	0.13559
						0.25852	0.0427
						0.03298	0
						0.47297	0
						0.27677	0
						0.33397	0.10439
						0.06019	0.1029
						0.05626	0.19954
						0.09719	0
						0.15804	0.06601
						0.10411	0.40144
						0.03868	0
						0.17176	0.14683
						0.18837	0.06352
						0.08894	0.01132
						0.20044	0.05159
						0.28677	0.06835
						0.12951	0.37122
						0.19121	0.2087
						0.0051	0
						0.08155	0.22623
						0.28034	0.10035
						0.26217	0.17444
						0.26497	0.01274
						0.46032	0.03329
						0.26504	0.03276
						0.09232	0.16226
						0.16584	0.07878
						0.18272	0.06999
						0.13283	0.23217
						0.59661	0.00945
						0.22562	0.22334
						0.145	0
						0.25058	0.12178
						0	0
						0.04045	0.04818
						0.15287	0.08485
						0.28323	0.0126
						0.07736	0
						0.16146	0
						0.05747	0.41139
						0.27061	0.09776
						0.1584	0.11493
						0.02556	0
						0.11877	0.1455
						0.28541	0.04304
						0.0524	0
						0.18396	0
						0.10859	0.07155
						0.22701	0.04315
						0.2695	0.01296
						0.31742	0.06434
						0.27431	0.03265
						0.11308	0.01237
						0.02405	0.06663
						0.02063	0.05268
						0.03356	0
						0.47073	0
						0.34824	0.08815
						0.06287	0.13616
						0.27784	0.18688
						0.35121	0.04473
						0.15299	0
						0.05194	0
						0.27043	0.16092
						0.01581	0.12284
						0.38947	0.10492
						0.3258	0.0532
						0.33992	0.02836
						0.16196	0.12521
						0.09989	0
						0.20394	0
						0	0.10022
						0.3103	0.04386
						0.17572	0.21467
						0.27097	0.15354
						0.12875	0
						0.26655	0.09713
						0.30081	0.09323
						0.52788	0.05535
						0.32632	0.03983
						0.31953	0.09976
						0.21297	0.15175
						0.21925	0.04538
						0.05814	0
						0.06103	0.04194
						0.35073	0.05156
						0.37298	0.05664
						0.17245	0.12302
						0.0632	0.11032
						0.24814	0.20921
						0.08863	0.37167
						0.41956	0.11894
						0.19269	0
						0.28785	0.01246
						0.15231	0
						0.4026	0.08789
						0.16066	0
						0.23777	0
						0.17938	0.06822
						0.15187	0.12962
						0.13019	0.1277
						0.23506	0
						0.14415	0.14001
						0.00583	0.13287
						0.15175	0.08554
						0.37387	0.12534
						0.08168	0
						0.2222	0.04199
						0.38858	0.00919
						0.01302	0.16221
						0.05693	0
						0.29114	0.04024
						0.28027	0
						0	0.01639
						0.26364	0.08993
						0.25131	0.19256
						0.17042	0
						0.07088	0
						0.08259	0.26226
						0.31559	0
						0.10841	0.06209
						0.00899	0.05657
						0.08022	0
						0.20079	0.02051
						0.10846	0.02881
						0.39693	0.02499
						0.2214	0.0091
						0.05495	0
						0.19504	0.05042
						0.09185	0.32036
						0.29536	0.1256
						0.25742	0
						0.10126	0
						0.23939	0.06809
						0.06946	0.39226
						0.19127	0.33525
						0.31391	0
						0.26705	0
						0.23338	0.13315
						0.16796	0.10633
						0.16045	0.06478
						0.32568	0.03477
						0.15679	0
						0.29342	0.02259
						0.31692	0.11314
						0.25559	0.12362
						0.05427	0
						0.35289	0.08138
						0.26842	0.09209
						0.03282	0
						0.14395	0.02015
						0.17539	0.17839
						0.39646	0
						0.24678	0.02527
						0.045	0
						0.21005	0.07975
						0.12762	0
						0.02176	0.08452
						0	0.04392
						0.01302	0.12788
						0.07263	0.26983
						0.46194	0.04507
						0.21401	0.08774
						0.02516	0.10299
						0.09176	0
						0.1828	0
						0.0927	0.12737
						0.13913	0.2635
						0.26731	0
						0.14723	0.00139
						0.16137	0.00713
						0.26604	0.08058
						0.16559	0
						0.208	0.04032
						0.55448	0
						0.01258	0
						0.31422	0
						0.17884	0.22812
						0.29781	0
						0.10708	0
						0.14268	0
						0.52211	0.07739
						0.28343	0.10113
						0.17751	0
						0.24944	0.108
						0.42465	0.01977
						0.18818	0.05919
						0.28308	0.01099
						0.05548	0
						0.31421	0.00686
						0.08087	0
						0.19227	0.02685
						0.02308	0.13732

## Sheet: Fig2c
In-house HCC cohort			TCGA LIHC cohort
CD163	LAIR1		CD163	LAIR1
1.77699	0.321287		36.7861	18.1578
1.26218	0.222075		78.5489	18.4287
3.4692	0.291301		34.9899	8.75383
0.584674	0.053345		5.35411	1.77612
3.30765	5.55345		67.3279	18.1888
0.222996	0		14.5236	17.5992
0.873564	0.755952		72.6205	24.8501
7.83522	4.0946		52.5149	25.9564
4.35536	1.26554		17.998	3.01435
8.42238	2.01829		14.5046	7.19032
14.8823	1.46366		6.42316	4.36574
1.16537	0.335212		13.5994	11.5689
1.07818	0.802763		30.015	15.876
3.3723	0.974315		10.6523	11.7175
1.35532	0.123534		8.86071	5.2267
5.49099	0.857322		27.5154	11.7817
9.18795	6.53488		5.3337	2.54718
1.49799	1.15805		16.9624	11.5212
8.47234	3.78189		16.4201	3.87057
3.8106	0.557688		18.3864	3.39988
4.22393	0.707481		31.082	6.02143
3.72089	1.15847		12.0429	2.7806
6.05921	4.66431		18.8639	7.8298
11.0321	5.33938		14.7168	5.42928
2.90274	1.80885		3.63145	3.60513
17.0055	4.39159		32.4704	29.6794
2.83954	2.22077		20.8342	8.2379
2.38484	0.743075		51.9898	17.0953
0.341269	0.440503		156.971	15.0359
12.6125	1.20592		28.6808	22.6615
11.6138	1.5517		58.0576	23.5286
7.17853	0.949443		10.3216	12.0295
2.5564	0.594808		20.8716	5.22248
12.1288	4.15275		92.3454	21.4834
6.63541	1.05522		17.7987	4.62964
3.09904	1.12414		20.7005	6.04558
6.00521	1.39611		30.8346	14.4598
4.74324	1.70031		72.3857	5.13081
3.62561	0.94365		19.5493	5.51707
7.37035	1.28056		5.40308	0.856798
5.27467	2.33714		123.613	23.5488
			14.8504	12.8846
			8.68923	5.90059
			18.1154	7.14221
			11.0599	4.43335
			4.84885	23.0038
			2.00892	0.66964
			19.295	10.4297
			19.0867	4.63928
			28.1459	19.9115
			6.13341	3.26318
			34.0028	16.8098
			15.504	8.3032
			25.1605	9.69265
			2.5753	1.60461
			51.536	15.7881
			30.9016	7.31501
			0.860696	3.17795
			20.3166	21.6732
			14.4448	12.7911
			17.4426	13.0706
			35.0043	14.5981
			7.97887	6.60522
			6.16454	3.33637
			137.576	69.6132
			431.785	184.578
			3.94319	7.53194
			9.73647	4.93336
			5.16523	13.144
			22.5805	7.48643
			57.7379	8.53181
			7.58772	7.39316
			8.42264	11.4096
			4.87409	2.88252
			10.5399	10.3938
			7.56425	1.25094
			14.726	7.78685
			221.594	69.6517
			11.7714	1.5354
			1.72893	1.13045
			1.81769	1.77108
			15.5841	20.6706
			6.35391	7.44523
			0.545774	1.14612
			18.0068	3.86533
			2.04995	2.71428
			313.752	51.8487
			7.47036	4.9096
			19.5264	5.69787
			59.7068	38.9265
			15.6239	4.90162
			12.21	7.12068
			18.0841	5.57632
			12.2186	4.37504
			9.27509	2.69789
			15.599	1.89819
			27.7225	7.81398
			5.48371	2.41828
			40.8803	9.44492
			14.8039	2.67641
			65.3421	39.8953
			39.6645	7.56442
			32.1737	5.37384
			14.2958	9.35538
			23.3983	20.4255
			12.1283	5.36828
			21.0194	10.9881
			36.4635	11.7209
			42.559	15.6869
			32.8495	10.1332
			43.7744	10.6273
			19.1367	3.71309
			11.7021	7.12069
			12.1156	4.29856
			1.25491	1.15452
			17.0536	9.15073
			21.1274	0.759197
			3.58773	3.04126
			4.40618	0.753387
			2.81116	2.88203
			5.86731	19.5246
			1.90784	3.5613
			1.91724	1.46486
			4.93987	3.87803
			49.4311	19.3637
			36.6404	13.1253
			52.3945	15.6944
			5.34173	72.6826
			6.9991	2.13387
			13.2183	5.53776
			28.2887	73.368
			39.5193	5.99847
			66.1338	17.2618
			20.902	6.1823
			15.8297	4.56814
			4.67442	3.39787
			10.0879	4.38694
			10.3638	2.64667
			19.6166	9.69441
			192.163	50.5858
			39.9642	16.1872
			31.4534	4.06823
			9.60651	6.13525
			10.8902	16.0239
			63.9067	4.53495
			2.05313	0.769922
			11.769	1.18928
			59.4873	15.144
			14.4998	9.02435
			1.45842	1.94456
			22.4429	9.37247
			26.3336	9.13362
			10.6122	3.57587
			39.8988	21.2794
			82.2759	24.348
			21.8555	8.07858
			5.65927	2.17664
			31.4686	10.9492
			16.6044	5.39712
			26.6548	11.1852
			30.132	24.2175
			5.63917	3.89371
			11.1111	4.14554
			76.9655	38.9469
			25.1914	5.86888
			7.79633	6.19903
			8.8752	2.46386
			0.90544	1.37874
			3.61415	1.60994
			16.932	5.57714
			13.799	7.90781
			9.41689	0.880937
			8.73428	3.22046
			14.0884	7.27221
			7.09273	3.01988
			131.22	35.8902
			15.4874	3.1259
			33.736	16.1684
			32.0339	16.8391
			25.6474	5.37263
			94.2042	39.3875
			26.701	4.39128
			7.84986	4.25755
			12.7275	5.38128
			5.74778	14.1063
			9.94258	7.13272
			14.5747	4.8764
			3.5576	1.68657
			3.20588	1.06863
			23.5101	11.2838
			1.84542	2.07976
			14.0483	7.03046
			3.38522	4.32329
			7.36326	4.32883
			14.1524	15.1879
			10.0924	8.19875
			8.65365	4.63588
			3.95993	2.36352
			22.9407	5.37761
			19.7325	8.96196
			4.13704	2.53983
			20.176	5.80405
			9.21488	4.48528
			6.88549	2.00683
			2.78104	6.20386
			5.65117	2.70907
			31.0799	7.3667
			12.5531	3.70116
			42.5361	11.8784
			1.01296	0.741186
			36.0261	6.29646
			7.55165	5.44921
			7.04489	8.43402
			3.86133	3.75101
			4.33655	5.90354
			4.63604	2.45103
			2.93473	1.49341
			22.8299	7.23938
			30.5818	11.586
			38.851	15.1632
			13.0703	3.18788
			29.5135	20.0684
			47.0362	13.2071
			14.639	6.54606
			11.9734	3.66672
			27.8327	16.1753
			24.8955	10.8062
			22.0487	5.97011
			9.98313	2.1617
			14.0418	3.62824
			63.084	12.7242
			9.19697	1.74099
			7.08774	1.9025
			24.0804	1.83924
			16.9382	13.7408
			49.4781	10.4481
			108.811	51.4801
			100.968	13.9854
			64.9768	35.4113
			1.97494	1.37387
			11.4628	13.2447
			2.01451	1.90848
			4.02361	1.83601
			30.1168	4.83588
			27.6344	9.2905
			5.70411	8.07749
			3.65121	2.2469
			5.45637	5.9897
			54.7461	22.4315
			16.4344	3.71937
			19.7642	4.69508
			21.2662	10.9848
			5.31495	1.51385
			6.49037	10.3003
			52.2032	21.8141
			128.019	36.0882
			8.21921	3.57357
			9.60409	3.61139
			13.3051	5.62026
			25.3999	10.0686
			9.18928	7.29866
			7.25446	9.92715
			32.2248	17.6736
			13.0594	4.20968
			46.8096	15.3581
			23.2386	11.7727
			1.71985	0.684239
			11.7425	13.3901
			57.7008	26.7919
			32.0877	7.90088
			20.9252	12.6427
			9.13751	1.48176
			30.2962	9.79558
			22.7966	17.9797
			46.6591	10.6252
			17.274	6.02114
			6.90044	2.02211
			26.0986	8.89724
			26.2615	75.8168
			4.72361	2.32211
			29.6284	7.32222
			3.16268	1.69705
			19.2988	9.1365
			27.7019	2.29588
			13.1563	2.80114
			16.2008	7.73011
			6.48901	2.92005
			9.37054	2.57106
			7.97309	5.51983
			5.57767	2.6138
			34.1805	5.86139
			14.4598	5.15169
			30.185	4.21617
			3.30795	1.32318
			21.1899	5.47582
			9.00622	4.3172
			23.3856	13.6487
			39.4867	3.13066
			18.4784	5.07845
			5.48759	2.0552
			22.8362	44.9096
			109.548	89.7822
			46.3647	21.2574
			20.8701	9.75477
			49.7999	19.213
			14.3199	6.05427
			94.469	7.55584
			98.9805	35.7533
			25.4041	6.4421
			21.0941	15.1925
			10.5313	6.16701
			11.7974	5.07981
			14.9644	9.6126
			43.1453	22.8689
			4.94623	2.28147
			3.24634	1.8937
			7.57119	3.32918
			6.88561	4.75852
			13.0893	5.00531
			5.27398	1.65754
			12.4667	7.3302
			9.43709	3.31126
			9.21431	9.94175
			33.4818	17.6779
			8.86608	2.81013
			5.81337	2.89596
			35.9997	10.056
			25.1971	40.3062
			4.67338	35.2898
			8.43072	6.18252
			12.803	1.56091
			10.3784	4.23093
			12.555	5.67356
			6.31052	4.12682
			9.10363	4.63203
			2.85849	2.58625
			0.655588	1.69857
			1.97052	0.943331
			31.3397	12.3687
			12.1363	4.2229
			2.69858	4.50589
			6.56417	9.68317
			21.1135	1.7928
			51.7634	11.7915
			17.3251	9.57857
			46.8852	16.5712
			56.8859	10.8812
			48.5272	5.02635
			3.50732	3.09814
			4.04554	4.44645
			6.80679	8.08306
			6.17751	11.3964
			45.1878	2.6308
			0.345408	9.48303
			9.34299	2.25874
			123.131	30.3819
			24.4748	2.7977
			17.537	3.19999
			9.34975	5.56627
			240.881	116.671
			71.023	8.35165
			33.6108	7.42825
			37.19	23.534
			13.9219	2.82502
			20.3695	5.18999
			57.5034	10.7509
			21.6335	4.18353
			20.7524	5.70817
			2.04302	0.62382
			17.3762	4.39608
			20.4604	3.83632

## Sheet: Fig4c
In-house HCC cohort			TCGA paired LIHC cohort
NT	T		NT	T
42.0254	26.572		96.9253	163.379
38.3118	110.255		126.66	496.012
37.9156	68.1031		84.8514	78.8544
46.3382	40.8207		128.036	153.235
26.7317	91.1795		152.639	113.742
23.4791	48.8365		105.397	152.044
52.1338	94.1053		104.011	90.1054
32.4844	52.1491		147.332	174.127
34.1452	66.6092		92.7835	128.113
59.6596	37.6961		77.5198	199.825
40.587	30.7403		72.6022	117.733
32.8778	67.0191		114.704	240.601
32.3643	51.2849		89.1773	209.758
47.5274	74.8659		133.939	210.837
42.0407	110.066		94.4983	222.91
38.6347	60.1791		50.0654	229.825
38.24	25.2754		139.523	175.769
50.4637	72.8131		125.018	128.63
44.0479	50.236		99.254	182.042
61.1016	66.1093		103.402	117.264
33.2027	80.4624		95.1113	159.117
27.0285	31.6864		107.222	141.853
23.8601	60.6225		93.1685	360.097
51.0373	79.5952		63.7359	45.671
42.4314	238.058		112.521	219.556
41.733	77.5742		113.508	259.402
46.626	49.831		99.1055	368.07
37.908	44.8932		82.6681	244.229
42.1943	101.032		106.615	107.328
36.4484	26.369		101.3	79.2589
38.3119	94.55		93.6669	179.315
34.9937	32.6151		67.8187	88.4708
31.5475	53.5004		120.576	247.364
38.1403	105.766		89.6259	120.043
37.2031	28.2891		72.4115	62.9429
35.3811	59.6056		125.137	416.534
31.1138	32.6788		122.898	208.441
54.3571	99.3517		123.23	247.154
43.0607	23.773		128.536	197.278
44.0237	48.7675		152.33	174.387
39.9159	124.538		194.271	94.207
			59.3131	81.8793
			82.9163	113.711
			218.463	320.496
			79.0692	108.873
			176.142	176.645
			149.448	153.438
			52.7468	206.65
			120.311	161.195
			128.019	258.537

## Sheet: Fig5a
CD4+				CD8+
T cells only	Ctrl	anti-Nectin2		T cells only	Ctrl	anti-Nectin2
0.941757	0.456238	0.579722		1.03715	0.391035	0.519476
1.04236	0.491372	0.530799		0.978357	0.356294	0.528625
1.01588	0.489156	0.55531		0.984496	0.480273	0.537709
0.977175
0.974923
1.0479

## Sheet: Fig5b
CD4+					CD8+
WT	Nectin2-KO1	Nectin2-KO2	Nectin2-KO3		WT	Nectin2-KO1	Nectin2-KO2	Nectin2-KO3
1.11328	1.15156	1.25803	1.25274		1.0975	1.07904	1.20114	1.28167
0.983783	1.11248	1.13837	1.1522		0.937716	1.04192	1.43033	1.26781
0.893424	1.14337	1.04055	1.16695		0.887723	1.08918	1.16406	1.25227
1.00951	1.09086	1.31684	1.34068		1.07706	1.17783	1.43326	1.56556
1.02767	1.10403				1.02942	1.09762
0.952534	1.3317				0.961054	1.288
1.01979					1.00952
0.942189					0.938381
0.883897					0.907055
1.17391					1.15456

## Sheet: Fig5c
WT	KO
6.85	6.92
6.32	5.82
5.55	5.97
6.98	3.57
6.47	5.32
6.56	4.39
5.54	4.04

## Sheet: Fig5d
WT	KO
548642	971439
877508	617608
533922	768111
231396	1516765
319883	1062444
635015	1358620
799122	686798

## Sheet: Fig5e
WT	KO
352297	991365
599460	886800
371319	1854098
269483	2383526
310910	1774617
728537	897501
1038888	977171

## Sheet: Fig5f
WT	KO
744426	1374030
1099634	763422
787495	949457
396906	2063626
518449	1471530
872273	1615481
1057040	886191

## Sheet: Fig5g
WT	KO
15	68
12	25
18	87
7	21
9	13
10	10
11	38
4	73
5	34
12	12
6	21
5	11
9	17
8	13
23	14
21	28
15	26
10	22
8	18
13	23
16	25

[truncated: 8 more sheets: Fig5h, SuppFig8, SuppFig10, SuppFig14, SuppFig15b, SuppFig15c, SuppFig15d, SuppFig15e]
